# Supplementary material for: The Detection of Bovine Estrus by Lactoferrin Monoclonal Antibody
Source: Animals (Basel). 2021 May 28;11(6):1582. doi: 10.3390/ani11061582 (PMC8228451; doi:10.3390/ani11061582)
Supplement: Supplementary file 1 [file animals-11-01582-s001.zip]

Archive with 2 entries (1 files):
- animals-1235275-supplementary/
- animals-1235275-supplementary/animals-1235275-supplementary.pptx
